# Supplementary material for: Route-specific effects of desmopressin on bleeding and hyponatremia after kidney biopsy: meta-analysis of intranasal vs. intravenous administration
Source: Front Nephrol. 2025 Sep 23;5:1645418. doi: 10.3389/fneph.2025.1645418 (PMC12500430; doi:10.3389/fneph.2025.1645418)
Supplement: Supplementary file 1 [file Presentation1.zip]

Archive with 20 entries (20 files):
- Image 15.png
- Image 14.PNG
- Image 13.PNG
- Image 12.PNG
- Image 11.PNG
- Image 10.PNG
- Image 9.PNG
- Image 8.PNG
- Image 7.PNG
- Image 6.PNG
- Image 5.png
- Image 4.png
- Image 3.png
- Image 1.png
- Image 2.png
- Image 20.png
- Image 19.png
- Image 17.png
- Image 18.png
- Image 16.png
